# Supplementary material for: Does the use of different scaffolds have an impact on the therapeutic efficacy of regenerative endodontic procedures? A systematic evaluation and meta-analysis
Source: BMC Oral Health. 2024 Mar 9;24:319. doi: 10.1186/s12903-024-04064-5 (PMC10924999; doi:10.1186/s12903-024-04064-5)
Supplement: Supplementary file 1 — Additional file 1. Appendix Table 1. Search strategy used for each database. [file 12903_2024_4064_MOESM1_ESM.xlsx]

## Sheet: PubMed
Appendix Table 1. Search strategy used for each database
Search time: 2023/3/20-2023/03/21
NO.	Search Terms	No. of hits
The search strategy used in MEDLINE (via PubMed)
1	Dentition, Mixed [mh]	2112
2	(immature teeth) OR (immature tooth) OR (immature dentition) OR (immature permanent teeth) OR (immature permanent tooth) OR (immature permanent dentition) OR (young permanent teeth) OR (young permanent tooth) OR (young permanent dentition) [tiab]	1172
3	"open apices" OR "open apex" OR "incomplete root formation" [tiab]	680
4	"Child" OR "Adolescent" [mh]	3259531
5	(child* OR adolescen* OR teen* OR kid? OR juvenile* OR under aged OR pubert*) [tiab]	1867657
6	#4 OR #5	3834959
7	tooth [mh]	93034
8	tooth OR teeth OR dentition OR dent* [tiab]	493532
9	# 7 OR #8	517489
10	#6 AND #9	101833
11	#1 OR #2 OR # 3 OR #10	103228
12	Periapical Diseases [mh]	7890
13	"Dental Pulp Necrosis" OR "Tooth, Nonvital" OR "Apexification" OR "Regenerative Endodontics" OR "Dental Pulp Capping" OR "Pulpotomy"[mh]	7884
14	(periapical OR apical OR peri‐apical OR periradicular OR peri‐radicular OR radicular) AND (absces* OR periodont* OR inflam* OR infect* OR radiolucen* OR lesion* OR cyst*) [tiab]	22681
15	(pulp necros*) OR pulpotom* OR revascularization OR revital* OR regenerat* OR pulp capping* OR apexification OR apexogenes* OR (root apex closure) OR (root induction) OR (apical plug) OR (apical barrier) [tiab]	286600
16	OR/#12-#15	314735
17	#11 AND #16	5713
18	Letter OR Comment OR Editorial OR Retractd publication OR Retraction of Publication [pt](Filter)	47
19	#17 NOT #18	5666
	四个数据库合并后重复4755条数据，查重后结果9323

## Sheet: Cochrane
NO.	Search Terms	No. of hits
The search strategy used in Cochrane
1	"Dentition, Mixed" :MeSH descriptor, explode all trees	80
2	(immature teeth) OR (immature tooth) OR (immature dentition) OR (immature permanent teeth) OR (immature permanent tooth) OR (immature permanent dentition) OR (young permanent teeth) OR (young permanent tooth) OR (young permanent dentition):ti,ab,kw	428
3	"open apices" OR "open apex" OR "incomplete root formation" :ti,ab,kw	38
4	"Child' OR "Adolescent": MeSH descriptor, explode all trees	140188
5	(child* OR adolescen* OR teen* OR kid? OR juvenile* OR under aged OR pubert*) :ti,ab,kw	303779
6	#4 OR #5	303779
7	tooth: MeSH descriptor, explode all trees	4268
8	tooth OR teeth OR dentition OR dent*:ti,ab,kw	46735
9	# 7 OR #8	46829
10	#6 AND #9	11804
11	#1 OR #2 OR # 3 OR #10	12100
12	"Periapical Diseases": MeSH descriptor, explode all trees	366
13	"Dental Pulp Necrosis" OR "Tooth, Nonvital" OR "Apexification" OR "Regenerative Endodontics" OR "Dental Pulp Capping" or "Pulpotomy": MeSH descriptor, explode all trees	688
14	(periapical OR apical OR peri‐apical OR periradicular OR peri‐radicular OR radicular) AND (absces* OR periodont* OR inflam* OR infect* OR radiolucen* OR lesion* OR cyst*):ti,ab,kw	2417
15	(pulp necros*) OR pulpotom* OR revascularization OR revital* OR regenerat* OR pulp capping* OR apexification OR apexogenes* OR (root apex closure) OR (root induction) OR (apical plug) OR (apical barrier):ti,ab,kw	18988
16	OR/#12-#15	21006
17	#11 AND #16	958

## Sheet: Embase
NO.	Search Terms	No. of hits
The search strategy used in Embase
1	mixed dentition'/exp	563
2	((immature teeth) OR (immature tooth) OR (immature dentition) OR (immature permanent teeth) OR (immature permanent tooth) OR (immature permanent dentition) OR (young permanent teeth) OR (young permanent tooth) OR (young permanent dentition)):ab,ti,kw	1094	如果想凸显一下检索技巧，可以使用TS=((immature OR young) NEAR/2 (tooth OR teeth OR dentition OR root))
3	open apices' OR 'open apex' OR 'incomplete root formation':ti,ab,kw	614
4	juvenile'/exp	4132662	"Child" OR "Adolescent"包含在该主题词下
5	(child* OR adolescen* OR teen* OR kid? OR juvenile* OR under aged OR pubert*) :ti,ab	2389258
6	#4 OR #5	4744825
7	tooth'/exp	187925
8	tooth OR teeth OR dentition OR dent*:ti,ab,kw	520318
9	# 7 OR #8	571796
10	#6 AND #9	114,324
11	#1 OR #2 OR # 3 OR #10	115,552
12	tooth periapical disease'/exp	7332
13	tooth pulp disease' OR 'apexification' OR 'regenerative endodontics' OR 'dental pulp capping' OR 'pulpotomy'/exp	10165	Dental Pulp Necrosis" OR "Tooth, Nonvital"由tooth pulp disease主题词进行了替代
14	(periapical OR apical OR peri‐apical OR periradicular OR peri‐radicular OR radicular) AND (absces* OR periodont* OR inflam* OR infect* OR radiolucen* OR lesion* OR cyst*):ti,ab,kw	28796
15	(pulp necros*) OR pulpotom* OR revascularization OR revital* OR regenerat* OR pulp capping* OR apexification OR apexogenes* OR "root apex closure" OR "root induction" OR "apical plug" OR "apical barrier" :ti,ab,kw	366133
16	OR/#12-#15	402220
17	#11 AND #16	6327
18	chapter' OR 'conference abstract' OR 'conference paper' OR 'conference review' OR 'editorial' OR 'erratum' OR 'letter' OR 'note' OR 'preprint' OR 'short survey'/it (Filter)	216
19	#17 NOT 18	6111
20	English:la	34733564
21	#19 AND #20	5316

## Sheet: WOS
NO.	Search Terms	No. of hits
The search strategy used in Web of Science Core Collection (SCIE & ESCI)
1	TS=((immature teeth) OR (immature tooth) OR (immature dentition) OR (immature permanent teeth) OR (immature permanent tooth) OR (immature permanent dentition) OR (young permanent teeth) OR (young permanent tooth) OR (young permanent dentition))	2786
2	TS=("open apices" OR "open apex" OR "incomplete root formation")	548
3	TS=(child* OR adolescen* OR teen* OR kid? OR juvenile* OR under aged OR pubert*)	2039504
4	TS=(tooth OR teeth OR dentition OR dent*)	397202
5	#3 AND #4	41962
6	#1 OR #2 OR #5	44091
7	TS=((periapical OR apical OR peri‐apical OR periradicular OR peri‐radicular OR radicular) AND (absces* OR periodont* OR inflam* OR infect* OR radiolucen* OR lesion* OR cyst*))	21398
8	TS=((pulp necros*) OR pulpotom* OR revascularization OR revital* OR regenerat* OR pulp capping* OR apexification OR apexogenes* OR (root apex closure) OR (root induction) OR (apical plug) OR (apical barrier))	452778
9	#7 OR #8	470872
10	#6 AND #9	2209
11	Proceedings Papers or Editorial Materials or Meeting Abstracts or Notes or Letters or Corrections or Corrections, Additions or Book Chapters (Filter-Document type)	72
12	#10 NOT 11	2137
